# Supplementary material for: Theoretical Study on Redox Potential Control of Iron-Sulfur Cluster by Hydrogen Bonds: A Possibility of Redox Potential Programming
Source: Molecules. 2021 Oct 11;26(20):6129. doi: 10.3390/molecules26206129 (PMC8538827; doi:10.3390/molecules26206129)
Supplement: Supplementary file 1 [file molecules-26-06129-s001.zip]

Archive with 1 entries (1 files):
- molecules-1387346-supplementary.pdf
